# Supplementary material for: The value of plasma insulin-like growth factor 1 and interleukin-18 in the diagnosis of bronchopulmonary dysplasia in premature infants
Source: Front Pediatr. 2022 Oct 11;10:1013537. doi: 10.3389/fped.2022.1013537 (PMC9592911; doi:10.3389/fped.2022.1013537)
Supplement: Supplementary file 1 [file Table1.xls]

## Sheet: Sheet1
Serum IGF-1 level
	BPD group (n=44)	平均值	标准差
1	18.55±6.54	18.55	6.54
7	13.04±4.20*	13.04	4.2
14	11.94±5.08*	11.94	5.08
28	16.66±8.88	16.66	8.88
	Control group (n=36)
Day 1	40.36±15.21	40.36	15.21
Day 7	27.5±9.28*	27.5	9.28
Day 14	28.34±6.53*	28.34	6.53
Day 28	27.81±9.14*	27.81	9.14

## Sheet: Sheet2
Serum IGF-1 level	Mild BPD group (n=30)	平均值	标准差
1	32.66±10.93	32.66	10.93
7	29.31±6.82	29.31	6.82
14	25.84±4.52	25.84	4.52
28	32.02±9.50	32.02	9.5
	Severe BPD group (n =14)
1	13.62±5.64	13.62	5.64
7	16.70±6.03	16.7	6.03
14	20.68±7.41	20.68	7.41
28	20.53±5.83	20.53	5.83

## Sheet: Sheet3
Serum IL-18 level	BPD group (n=44)	均值	标准差
1	168.56±89.02	168.56	89.02
7	266.07±154.71*	266.07	154.71
14	314.76±159.58*	314.76	159.58
28	310.59±172.96*	310.59	172.96
	Non-BPD (n=36)
	119.51±54.65	119.51	54.65
	159.85±79.71	159.85	79.71
	182.77±88.52*	182.77	88.52
	132.52±72.68	132.52	72.68

## Sheet: Sheet4
Serum IL-18 level	The mild group (n=30)		平均值	标准差
1	118.94±48.27		118.94	48.27
7	178.76±77.42		178.76	77.42
14	225.14±92.92		225.14	92.92
28	217.74±90.96		217.74	90.96
	The severe group (n=14)
	274.89±56.20		274.89	56.2
	453.17±102.53		453.17	102.53
	506.83±81.90		506.83	81.9
	509.53±134.07		509.53	134.07
